# Supplementary material for: Scale-Up Preparation of Crocins I and II from Gardenia jasminoides by a Two-Step Chromatographic Approach and Their Inhibitory Activity Against ATP Citrate Lyase
Source: Molecules. 2021 May 24;26(11):3137. doi: 10.3390/molecules26113137 (PMC8197369; doi:10.3390/molecules26113137)
Supplement: Supplementary file 1 [file molecules-26-03137-s001.zip]

Archive with 1 entries (1 files):
- molecules-1227319-supplementary.pdf
